# Supplementary material for: Pomegranate Heart Rot Caused by Alternaria alternata, an Emerging Disease in Algeria
Source: J Fungi (Basel). 2026 Mar 14;12(3):209. doi: 10.3390/jof12030209 (PMC13027852; doi:10.3390/jof12030209)
Supplement: Supplementary file 1 [file jof-12-00209-s001.zip]

Archive with 1 entries (1 files):
- jof-4187701-supplementary.pdf
